# Supplementary material for: Breast Reconstruction Using the Extended Latissimus Dorsi Myocutaneous Flap—A Long-term Follow-up Utilizing BREAST-Q
Source: Aesthet Surg J Open Forum. 2024 Jan 16;6:ojae002. doi: 10.1093/asjof/ojae002 (PMC11181944; doi:10.1093/asjof/ojae002)
Supplement: ojae002_Supplementary_Data [file ojae002_Supplementary_Data.zip]

Archive with 2 entries (2 files):
- Supplemental Table S1-S9.docx
- flap design.MOV
